# Supplementary material for: Impact of Dietitian-Led Nutrition Therapy of Food Order on 5-Year Glycemic Control in Outpatients with Type 2 Diabetes at Primary Care Clinic: Retrospective Cohort Study
Source: Nutrients. 2022 Jul 13;14(14):2865. doi: 10.3390/nu14142865 (PMC9322906; doi:10.3390/nu14142865)
Supplement: Supplementary file 1 [file nutrients-14-02865-s001.zip]

Archive with 1 entries (1 files):
- nutrients-1771477-supplementary.pdf
